# Supplementary material for: Long-Term Follow-Up of Peritoneal Interposition Flap in Symptomatic Lymphocele Reduction following Robot-Assisted Radical Prostatectomy: Insights from the PIANOFORTE Trial
Source: Cancers (Basel). 2024 May 19;16(10):1932. doi: 10.3390/cancers16101932 (PMC11119833; doi:10.3390/cancers16101932)
Supplement: Supplementary file 1 [file cancers-16-01932-s001.zip]

Archive with 1 entries (1 files):
- cancers-2987403-supplementary.pdf
